# Supplementary material for: 18FDG-PET/CT-Scans and Biomarker Levels Predicting Clinical Outcome in Patients with Alveolar Echinococcosis—A Single-Center Cohort Study with 179 Patients
Source: Pathogens. 2023 Aug 14;12(8):1041. doi: 10.3390/pathogens12081041 (PMC10457873; doi:10.3390/pathogens12081041)
Supplement: Supplementary file 1 [file pathogens-12-01041-s001.zip]

Archive with 1 entries (1 files):
- pathogens-2392043-supplementary.pdf
